# Supplementary material for: Rational design of a Kappa opioid receptor peptide agonist with attenuated β-arrestin signaling
Source: Nat Commun. 2026 Apr 14;17:5439. doi: 10.1038/s41467-026-71455-3 (PMC13279772; doi:10.1038/s41467-026-71455-3)
Supplement: Supplementary file 6 — Source Data [file 41467_2026_71455_MOESM6_ESM.xlsx]

## Sheet: Fig. 1d
	Fig. 1d Mutational effects on G protein and β-arrestin2 signaling of KOR induced by difelikefalin
		△pEC50(Gi)			△pEC50(βarr2)			Emax(Gi)			Emax(βarr2)
	WT	0	0	0	0	0	0	100	100	100	100	100	100
	V1082.53A	-1.90035	-1.53181	-1.41515	-1.11408	-0.420459	-0.327248	71.7572	81.3863	52.541	56.6576	50.2309	55.63
	T1112.56A	-0.798597	-0.83176	-0.837847	-0.647018	-0.475332	-0.427739	84.0968	87.4516	83.7742	58.13	56.48	59.63
	Q1152.60A	-3.8009	-2.85012	-3.10238	nd	nd	nd	66.2331	58.2313	79.0645	nd	nd	nd
	V1343.28A	-2.02112	-2.11875	-0.255708	-0.497009	-0.43193	-0.48401	71.1821	72.1243	94.7352	60.1701	77.8759	64.75
	I1353.29A	-3.39433	-2.54742	-2.8977	-1.5862	-1.19553	-1.80493	59.5527	69.7341	64.6434	34.5079	39.8777	33.65
	D1383.32A	nd	nd	nd	nd	nd	nd	nd	nd	nd	nd	nd	nd
	Y1393.33A	nd	nd	nd	-0.536203	-1.0815	-1.21282	nd	nd	nd	52.3208	66.644	55.44
	M1423.36A	-1.19445	-0.313507	-1.462	-0.443323	-0.741391	-0.282216	119.198	86.0472	77.7322	93.36	96.15	89.51
	E209ECL2A	0.0981088	-0.824333	-0.337245	0.316835	0.318116	-0.0830163	110.245	88.6885	97.631	111.255	95	103.8
	S211ECL2A	-0.534388	-0.142624	-0.398109	0.359845	-0.0148446	-0.0148446	101.426	93.9344	95.5532	106.024	100.7	100.7
	D2235.35A	-0.831016	-0.753256	-0.747342	-0.428228	-0.425345	-0.54485	100.565	101.032	103.522	113.678	105.4	99.7
	K2275.39A	-0.0888211	-0.0375499	-0.00352264	-0.61076	0.427549	0.407175	96.2036	85.2366	81.857	62.67	64.73	65.32
	V2305.42A	-1.75012	-1.76766	-1.76055	-1.07715	-0.740098	-0.811237	90.516	91.8534	95.0196	74	58	61.4
	W2876.48A	-2.64101	-1.73426	-2.14571	-1.23006	-0.86719	-0.432429	53.2956	57.6038	48.6304	42.5516	41.4402	40.36
	I2946.55A	-0.273998	-0.492285	-0.309496	0.45555	-0.280993	-0.367928	86.1745	86.8374	87.8691	101.291	101.291	106.9
	I3167.39A	0.213726	-0.812008	-0.271939	-0.268468	0.0540649	-0.48237	88.3721	82.3325	82.3325	93.4556	98.52	96.27
	Y3207.43A	-1.24326	-1.28597	-0.302981	-2.62708	-2.09969	-3.39941	95.3005	101.554	100.674	23.4869	35.2171	38.9311
	nd menas not detectable

## Sheet: Fig. 1e
	Fig. 1e Effects of Y3207.43A of KOR on G-protein signaling and β-arrestin2 recruitment in response to difelikefalin
		Gαi-Gγ dissociation
		log[difelikefalin(M)]	KOR- WT			KOR-Y3207.43A
		-4	102.938	101.425	96.1696	99.8135	98.8092	117.073
		-5	103.544	102.306	103.298	99.0723	100.509	107.063
		-6	108.789	98.2366	101.35	92.248	106.82	102.497
		-7	99.7325	96.5908	98.2242	65.7983	73.0538	70.5924
		-8	85.6454	87.7432	85.8033	39.7459	30.5602	29.4803
		-9	34.4628	27.1205	32.161	12.6873	18.3658	9.77368
		-10	1.2641	-1.54221	4.20242	-6.46708	4.72197	4.16002
		β-arrestin2 recruitment
		log[difelikefalin(M)]	KOR- WT			Y3207.43A
		-5	102.638	106.462	93.7845	30.1269	30.995	21.4484
		-6	99.2626	93.0448	89.5327	16.9924	14.2203	16.4266
		-7	64.8357	62.4283	52.8382	5.44121	8.46232	2.85361
		-8	35.2597	28.7338	23.2853	1.23113	1.20014	2.84171
		-9	6.4125	9.0704	4.10093	3.29416	0.663544	3.48612
		-10	0.964397	0.986555	-0.671591	0.52914	0.325455	0.86149
		-11	0.572969	0.572969	0.572969	0.572969	0.572969	0.572969

## Sheet: Fig. 2b
	Fig. 2b Bias factors of difelikefalin derivatives relative to difelikefalin.
	Difelikefalin	cmp1	cmp2	cmp3	cmp4	cmp5	cmp6	cmp7	cmp8	cmp9	cmp10	cmp11	cmp12	cmp13	cmp14	cmp15	cmp16	cmp17	cmp18	cmp19	cmp20	cmp21	cmp22	cmp23	cmp24	cmp25	cmp26	cmp27	cmp28	cmp29	cmp30	cmp31	cmp32	cmp33	cmp34	cmp35	cmp36	cmp37	cmp38	cmp39	cmp40	cmp41	cmp42	cmp43	cmp44	cmp45	cmp46	cmp47	cmp48
	0	ND	0.0302117	0.0184989	ND	ND	0.231402	0.424567	-0.101719	0.857928	-0.211253	-0.277234	-0.162804	-0.427567	-0.0755981	-0.186517	0.33204	ND	-0.296972	ND	-0.147099	0.268606	-0.345248	ND	0.00599005	ND	-0.114292	0.150561	0.300895	-0.174944	0.127301	ND	0.0949886	ND	0.0943606	-0.0998093	-0.00210534	0.11559	0.374468	0.373716	-0.17546	0.112987	0.4257	0.250263	0.39536	-0.154918	0.261421	0.382039	0.0107244
	0	ND	-0.0108622	-0.0637032	ND	ND	-0.0143192	0.412446	-0.14112	0.595309	-0.149223	-0.30984	-0.325925	-0.37595	-0.0440388	-0.19952	0.192126	ND	-0.223662	ND	-0.101341	0.468085	-0.254798	ND	0.0780176	ND	-0.119862	0.0241972	-0.0614121	-0.221398	0.19383	ND	0.319289	ND	0.178143	-0.189485	0.145231	0.3823	0.441907	0.230609	0.148748	0.232453	0.427116	0.34897	0.284457	-0.253245	-0.00439967	0.20083	0.0474289
	0	ND	-0.114866	-0.0617698	ND	ND	0.239105	0.312526	-0.127834	0.549477	-0.335716	-0.224682	-0.177103	-0.466446	0.0420815	-0.285227	0.280026	ND	-0.428259	ND	0.0585467	0.278399	-0.273064	ND	0.116844	ND	-0.0229184	-0.170432	0.205959	-0.110408	0.171546	ND	0.239842	ND	0.00941325	-0.419263	0.0499072		0.143655	0.201555	-0.0894192	-0.00482144	0.320411	0.43724			-0.0546624	0.213222	-0.117856
										0.66
										0.68
	ND menas not detectable
[truncated: 10 more columns]

## Sheet: Fig. 2c
	Fig. 2c Concentration-dependent activation of G-protein and β-arrestin2 signaling in response to difelikefalin and beta01.
			Gαi-Gγ dissociation
		log[ligand(M)]	Difelikefalin			beta01
			mean	SEM	n	mean	SEM	n
		-5	96.1496	0.2	3	93.5178	0.56	3
		-6	94.9846	1.6	3	88.8143	6.1	3
		-7	93.0484	1.1	3	56.5619	5.89	3
		-8	84.7428	0.9	3	18.7112	0.02	3
		-9	39.7093	7.56	3	-0.0606438	1.9	3
		-10	4.14782	1.1	3	4.08167	1.4	3
		-11	4.19035	0.89	3	3.79802	1.0023	3
			β-arrestin2 recruitment
		log[ligand(M)]	Difelikefalin			beta01
			mean	SEM	n	mean	SEM	n
		-5	98.5505	5	3	21.138	5	3
		-6	105.075	2.6	3	9.11762	2.6	3
		-7	83.0924	4.9	3	1.53015	4.9	3
		-8	43.1143	3.4	3	0.692408	5	3
		-9	8.77316	1.4	3	0.86132	2.6	3
		-10	0.905813	3.6	3	0.31098	4.9	3
		-11	0.416787	4.9	3	0.291867	0.89	3

## Sheet: Fig. 2d top
	Fig. 2d top Rotarod test
	（Crossed-out data removed by Grubbs' test.）
	lantencies to fall (% of saline)
	saline	difelikefalin, i.v			beta01, i.v
		2 mg/kg	4 mg/kg	8 mg/kg	2 mg/kg	4 mg/kg	8 mg/kg
	149.564	45.7	13.7308	10.6772	84.4828	62.3806	141.629
	149.564	51.1217	15.081	4.05069	148.941	148.816	81.2422
	149.564	34.9813	11.7158	2.20191	70.5858	72.8085	139.967
	149.564	33.6103	33.2572	1.80723	141.545	145.368	83.2779
	141.379	51.9734	31.0345	1.70337	60.5941	71.7075	147.985
	120.669	36.9547	29.2896	8.86996	54.4869	60.8018	66.4728
	121.437	39.7383	27.9186	6.62651	51.4125	149.107	48.3382
	118.197	44.8276	35.3968	12.0274	149.564	144.869	105.713
	117.096	51.1425	37.1417	13.0661	50.4778	148.567	149.564
	113.668	46.074	11.0926	13.5438			91.4209
	113.585
	112.817	p value
	111.55	4.15618e-10	6.99924e-13	1.21402e-17	0.327912	0.243062	0.542199
	111.404	****	****	****	ns	ns	ns
	110.553
	102.223
	105.11
	104.071
	94.059
	92.6672
	83.3195
	83.091
	78.4587
	74.7819
	74.0964
	73.9094
	71.2505
	82.1978
	81.2214
	113.544
	114.333
	99.6676
	97.3203
	96.5517
	95.887
	94.1836
	92.8957
	90.7561
	89.4267
	83.2779
	82.2601
	78.2717
	73.3278
	70.5858
	67.5945
	69.8587
	average: 100%

## Sheet: Fig. 2d bottom
	Fig. 2d bottom (open arm entries in elevated plus maze test)
	saline	difelikefalin, i.v				beta01, i.v
		1 mg/kg	2 mg/kg	4 mg/kg	8 mg/kg	1 mg/kg	2 mg/kg	4 mg/kg	8 mg/kg
	16	2	5	4	0	6	7	11	11
	15	4	6	0	0	15	13	10	7
	7	6	10	4	2	12	10	6	11
	7	6	6	1	2	4	6	6	11
	10	6	3	4	1	8	9	7	14
	5	4	3	5	0	6	14	9	13
	17	2	2	0	0	3	7	12	0
	9	7	11	2	2	15	4	5	2
	p value	0.00381928	0.0257417	0.000386706	3.80519e-05	0.381243	0.343482	0.203848	0.399851
		**	*	***	****	ns	ns	ns	ns

## Sheet: Supplementary Fig. 2a
	SI fig. 2a Gi dissociation
	log[Difelikefalin(M)]	KOR			MOR			DOR			NOPR
	-5	105.172	103.334	104.669	0.521	2.571	2.324	2.229	0.521	2.61	0.347	1.64	3.201
	-6	95.611	95.663	96.339	4.347	0.175	2.828	8.695	4.347	-8.695	1.667	1.801	1.561
	-7	88.34	98.154	91.422	2.957	1.614	0.194	-1.956	3.469	6.807	-3.043	2.394	2.148
	-8	74.242	65.563	69.538	0.213	0.871	2.173	1.917	-2.173	2.939	0.869	2.077	8.018
	-9	26.219	43.269	33.096	2.162	3.648	1.62	2.511	3.47	1.163	2.173	3.455	2.122
	-10	10.716	0.025	5.373	3.224	1.551	1.275	0.06	0.158	2.854	2.192	2.749	2.69
	-11	1.261	1.555	2.16	2.98	3.194	3.324	0.869	0.739	3.538	1.419	2.972	1.452

## Sheet: Supplementary Fig. 2b
	SI fig. 2b βarr2 recruitment
	log[difelikefalin(M)]	KOR			MOR			DOR			NOPR
	-6	102.446	100.397	105.678	7.526	1.088	5.305	2.381	1.331	3.58	0.376	2.23	3.193
	-7	64.685	67.696	68.658	2.959	6.359	0.358	3.858	2.151	1.005	0.731	1.392	4.162
	-8	24.246	29.189	33.011	5.354	2.399	1.885	0.488	5.916	0.494	0.407	2.066	0.872
	-9	0.165	1.588	2.68	4.454	1.594	4.834	0.834	1.773	4.567	0.867	0.351	8.193
	-10	3.839	4.722	4.224	3.185	3.026	4.462	0.542	4.608	2.499	0.01	2.278	4.183
	-11	0.885	1.684	2.366	0.876	5.29	2.134	0.774	0.999	5.073	0.904	4.355	2.631
	-12	0.0139	0.021	0.029	0.333	2.537	1.279	2.585	1.104	2.376	1.062	2.13	3.228

## Sheet: Supplementary Fig. 2g
	SI fig. 2g Gi dissociation
	log[Difelikefalin(M)]	KOR-WT		KOR(MOR_ECL2)		KOR(DOR_ECL2)		KOR(NOPR_ECL2)
		mean	SEM	mean	SEM	mean	SEM	mean	SEM
	-4	100.399	3.436	77.854	0.215829	100.243	3.294	14.0155	3.915
	-5	97.899	3.61	69.776	2.3655	91.989	2.783	9.66397	1.997
	-6	96.339	2.767	49.777	2.75714	50.41	4.213	11.239	3.909
	-7	100.054	3.904	15.658	2.91549	8.743	3.954	0.712861	4.029
	-8	77.294	2.796	1.428	2.9582	2.531	2.797	7.61187	2.679
	-9	24.446	4.238	10.49	2.98922	-9.193	4.253	10.8111	4.262
	-10	-0.913	2.427	2.753	2.8508	-4.877	2.401	3.12336	2.394
	-11	0.339	2.108	0.187	0.793	0.505	2.122	0.613	1.98

## Sheet: Supplementary Fig. 2h
		SI fig. 2h Gi dissociation
		log[beta01(M)]	KOR			MOR			DOR			NOPR
		-5	99.6	99.612	98.322	3.459	3.422	3.306	3.817	3.797	3.586	4.463	1.755	1.008
		-6	87.26	88.258	87.651	2.811	2.967	2.806	6.955	6.544	6.876	6.651	5.404	6.026
		-7	45.414	45.143	46.025	2.703	2.781	2.671	8.411	8.631	7.932	4.079	5.691	3.711
		-8	15.18	14.98	15.094	2.514	2.453	2.352	1.548	1.48	2.327	4.963	2.474	3.301
		-9	-5.338	5.581	2.309	2.235	2.341	2.924	1.701	1.796	1.907	4.992	-3.0466	0.833
		-10	2.332	2.325	3.452	2.422	2.343	2.533	2.124	2.417	2.139	0.65	1.744	0.452

[truncated: 13 more sheets: Supplementary FIg. 3b, Supplementary Fig. 3c, Supplementary Fig. 3d, Supplementary Fig. 3e, Supplementary Fig. 4a, Supplementary Fig. 4b, Supplementary Fig. 7a, Supplementary Fig. 7b, Supplementary Fig. 7c, Supplementary Fig. 7d, Supplementary Fig.7e, Supplementary Fig. 7f, Supplementary Fig. 14b]
